# Supplementary material for: Validation of pooled genotyping on the Affymetrix 500 k and SNP6.0 genotyping platforms using the polynomial-based probe-specific correction
Source: BMC Genet. 2009 Dec 14;10:82. doi: 10.1186/1471-2156-10-82 (PMC2806376; doi:10.1186/1471-2156-10-82)
Supplement: Additional file 1 — Script.zip containing the following Perl and R scripts Scripts.txt – All R scripts, including usage of Perl scripts call.p – Perl script to process genotype calls (500k data set) extractfields.p – Perl script to extract range of columns from data file extractprobes.pl – Perl script to process probe intensities (SNP6.0 data set) field.p – Perl script to extract single column from data file int.p – Perl script to process probe intensities (500k data set) relint.pl – Perl script to process relative intensities (SNP6.0 data set) sepprobe.pl – Perl script to separate probe intensities (SNP6.0 data set) [file 1471-2156-10-82-S1.ZIP › call.p]

#Perl Script used in 
#"Validation of pooled genotyping on the Affymetrix 500k and SNP6.0 genotyping platforms using the polynomial-based probe-specific correction"
#by Ramani Anantharaman

#!usr/local/bin/perl

open OUT, ">out";
for ($j = 1; $j <= 1000; $j++) {
  $file = join "", "call_", $j;
  open FILE, $file;
  $k = 0;
  while (<FILE>) {
    if (/^SNP_/) {
      $k++;
      @y = split;
      print OUT "$k $j ";
      $u = $y[1]; $v = $y[2];
      if ($u eq "AA") {
        $z = 1.0;
        print OUT "$z ";
      }
      elsif ($u eq "AB") {
        $z = 0.5;
        print OUT "$z ";
      }
      elsif ($u eq "BB") {
        $z = 0.0;
        print OUT "$z ";
      }
      else { 
        print OUT "NA ";
      }
      print OUT "\n";
    }
  }
  close FILE;
}
close OUT;
