# Supplementary material for: Validation of pooled genotyping on the Affymetrix 500 k and SNP6.0 genotyping platforms using the polynomial-based probe-specific correction
Source: BMC Genet. 2009 Dec 14;10:82. doi: 10.1186/1471-2156-10-82 (PMC2806376; doi:10.1186/1471-2156-10-82)
Supplement: Additional file 1 — Script.zip containing the following Perl and R scripts Scripts.txt – All R scripts, including usage of Perl scripts call.p – Perl script to process genotype calls (500k data set) extractfields.p – Perl script to extract range of columns from data file extractprobes.pl – Perl script to process probe intensities (SNP6.0 data set) field.p – Perl script to extract single column from data file int.p – Perl script to process probe intensities (500k data set) relint.pl – Perl script to process relative intensities (SNP6.0 data set) sepprobe.pl – Perl script to separate probe intensities (SNP6.0 data set) [file 1471-2156-10-82-S1.ZIP › extractfields.p]

#Perl Script used in 
#"Validation of pooled genotyping on the Affymetrix 500k and SNP6.0 genotyping platforms using the polynomial-based probe-specific correction"
#by Ramani Anantharaman

#!usr/local/bin/perl

if ( $#ARGV < 2 )
{
  print "Usage: extractfields.p start stop input_file > output_file\n";
  exit 1;
}

$start=$ARGV[0];
$length=$ARGV[1];
$file=$ARGV[2];

open (FILE,$file) || die "Can't open file \"$file\".\n";

while(<FILE>) {
  chomp;
  $string=substr $_, $start, $length;
  print "$string\n";
  }
close FILE;
