# Supplementary material for: Validation of pooled genotyping on the Affymetrix 500 k and SNP6.0 genotyping platforms using the polynomial-based probe-specific correction
Source: BMC Genet. 2009 Dec 14;10:82. doi: 10.1186/1471-2156-10-82 (PMC2806376; doi:10.1186/1471-2156-10-82)
Supplement: Additional file 1 — Script.zip containing the following Perl and R scripts Scripts.txt – All R scripts, including usage of Perl scripts call.p – Perl script to process genotype calls (500k data set) extractfields.p – Perl script to extract range of columns from data file extractprobes.pl – Perl script to process probe intensities (SNP6.0 data set) field.p – Perl script to extract single column from data file int.p – Perl script to process probe intensities (500k data set) relint.pl – Perl script to process relative intensities (SNP6.0 data set) sepprobe.pl – Perl script to separate probe intensities (SNP6.0 data set) [file 1471-2156-10-82-S1.ZIP › int.p]

#Perl Script used in 
#"Validation of pooled genotyping on the Affymetrix 500k and SNP6.0 genotyping platforms using the polynomial-based probe-specific correction"
#by Ramani Anantharaman

#!usr/local/bin/perl
open OUT, ">out";
for ($j = 1; $j <= 1000; $j++) {
  $i_file = join "", "int_", $j;
  open FILE, $i_file;
  $k = 1;
  while (<FILE>) {
    if ($k > 2) {
      @y = split;
      print OUT "$y[0] $j ";
      for ($i = 2; $i < 55; $i = $i+4) {
        $a = $y[$i];  $b = $y[$i+1];
        if ($a eq "null" || $b eq "null") {
          print OUT "NA ";
        }
        else {
          $u = $a / ($a + $b);
          $v = int(1000*$u + .5) / 1000;
          print OUT "$v ";
        }
      }
      print OUT "\n";
    }
    $k++;
  }
  close FILE;
}
close OUT;
