# Supplementary material for: Validation of pooled genotyping on the Affymetrix 500 k and SNP6.0 genotyping platforms using the polynomial-based probe-specific correction
Source: BMC Genet. 2009 Dec 14;10:82. doi: 10.1186/1471-2156-10-82 (PMC2806376; doi:10.1186/1471-2156-10-82)
Supplement: Additional file 1 — Script.zip containing the following Perl and R scripts Scripts.txt – All R scripts, including usage of Perl scripts call.p – Perl script to process genotype calls (500k data set) extractfields.p – Perl script to extract range of columns from data file extractprobes.pl – Perl script to process probe intensities (SNP6.0 data set) field.p – Perl script to extract single column from data file int.p – Perl script to process probe intensities (500k data set) relint.pl – Perl script to process relative intensities (SNP6.0 data set) sepprobe.pl – Perl script to separate probe intensities (SNP6.0 data set) [file 1471-2156-10-82-S1.ZIP › relint.pl]

#Perl Script used in 
#"Validation of pooled genotyping on the Affymetrix 500k and SNP6.0 genotyping platforms using the polynomial-based probe-specific correction"
#by Ramani Anantharaman

#!usr/local/bin/perl

$file = join "", "relint1";
open FILE, ">$file";
for($w=1;$w<=XXX;$w++){
$file1 = "probe_1";
$file5 = "probe_5";
open (FILE1, $file1) || die("Could not open file!");
open (FILE5, $file5) || die("Could not open file!");
$i=0;
$j=0;
        while(<FILE1>){
			@y = split;
			@a[$i] = $y[$w];
			$i++;
	}
	while(<FILE5>){
			@x = split;
			@b[$j] = $x[$w];
			$j++;
	}
		$k = 0;
	while($k<=YYY){
		if ($a[$k] eq "NA" || $b[$k] eq "NA") {
         		 print FILE "NA\n";
        	}
        	else {
        		$u =  $a[$k] / ($a[$k] + $b[$k]);
			$v = int(1000*$u + .5) / 1000;
        		print FILE "$v\n";
        	}
		$k++;
	}
}
