# Supplementary material for: Validation of pooled genotyping on the Affymetrix 500 k and SNP6.0 genotyping platforms using the polynomial-based probe-specific correction
Source: BMC Genet. 2009 Dec 14;10:82. doi: 10.1186/1471-2156-10-82 (PMC2806376; doi:10.1186/1471-2156-10-82)
Supplement: Additional file 1 — Script.zip containing the following Perl and R scripts Scripts.txt – All R scripts, including usage of Perl scripts call.p – Perl script to process genotype calls (500k data set) extractfields.p – Perl script to extract range of columns from data file extractprobes.pl – Perl script to process probe intensities (SNP6.0 data set) field.p – Perl script to extract single column from data file int.p – Perl script to process probe intensities (500k data set) relint.pl – Perl script to process relative intensities (SNP6.0 data set) sepprobe.pl – Perl script to separate probe intensities (SNP6.0 data set) [file 1471-2156-10-82-S1.ZIP › Scripts.txt]

##Perl, R, APT Scripts used in 
##"Validation of pooled genotyping on the Affymetrix 500k and SNP6.0 genotyping platforms using the polynomial-based probe-specific correction"
##by Ramani Anantharaman

##For 500k array data sets

##Rename genotype call files as call_#
##Extract and merge genotype calls by running perl script
perl call.p

##The "out" file contains the genotype calls

##Rename probe intensity files as int_#
##Extract and merge probe intensities by running perl script
perl int.p

##This will produce an "out" file.
##Use the field.p perl script to extract individual probe intensities (for all samples) as follows:
perl field.p out 3 > probe1

##The above script will extract the probe intensities for the 1st probe of all SNPs
##Repeat for all 14 probes for nsp and sty data sets
##These probe files will be used by the below R script to calculate beta values for each probe

##Script to generate beta values from XXX individual probe files
## x is the individual probe file
## y is the genotype calls for all individuals
x = matrix(scan("probe1"), ncol=XXX)
y = matrix(scan("genotypes"), ncol=XXX)

##Function to calculate beta values
##To be done for each probe file (x)
n = nrow(x)
coe = matrix(0, n, 3);
nummis = numeric(n);
for (i in 1:n) {
  print(i);
  nummis[i] = sum(is.na(x[i,]));
  if (sum(is.na(x[i,])) < XXX) {
    mo = lm(y[i,]~x[i,] + I(x[i,]^2));
    coe[i,] = mo$co;
  }
  else {
    coe[i,1] = NA; coe[i,2] = NA; coe[i,3] = NA;
  }
}

##Write beta values to a file
write(t(coe), "beta_probe1", ncol=3)

##Script to estimate allele frequency from pooled data (probe intensity)
##Read probe intensity file after processing PI output using int.p perl script
pool1=read.table("pool1")
int=pool1[,3:16]

##Read beta values for each probe
b1 = read.table("beta_probe1")
b2 = read.table("beta_probe2")
b3 = read.table("beta_probe3")
b4 = read.table("beta_probe4")
b5 = read.table("beta_probe5")
b6 = read.table("beta_probe6")
b7 = read.table("beta_probe7")
b8 = read.table("beta_probe8")
b9 = read.table("beta_probe9")
b10= read.table("beta_probe10")
b11= read.table("beta_probe11")
b12= read.table("beta_probe12")
b13= read.table("beta_probe13")
b14= read.table("beta_probe14")

##Consolidate beta values
beta0=cbind(b1[,1],b2[,1],b3[,1],b4[,1],b5[,1],b6[,1],b7[,1],b8[,1],b9[,1],b10[,1],b11[,1],b12[,1],b13[,1],b14[,1])
beta1=cbind(b1[,2],b2[,2],b3[,2],b4[,2],b5[,2],b6[,2],b7[,2],b8[,2],b9[,2],b10[,2],b11[,2],b12[,2],b13[,2],b14[,2])
beta2=cbind(b1[,3],b2[,3],b3[,3],b4[,3],b5[,3],b6[,3],b7[,3],b8[,3],b9[,3],b10[,3],b11[,3],b12[,3],b13[,3],b14[,3])

##Calculate estimated allele frequency
freq = beta0 + beta1 * int + beta2 * int^2

##Write estimated allele frequencies for all 14 probes to a file
write(t(freq), "AF_pool1", ncol=14)


##For SNP6.0 data sets

##from within APT console
apt-cel-extract -o intensities.txt -d GenomeWideSNP_6.cdf --probeset-ids="SNP list.txt" --cel-files celfiles.txt
##This will produce intensities.txt

##Edit extractprobes.pl prior to running
##-name of output file (out)
##-name of input file (intensities.txt)
##-number of samples ($indiv1...$indivXXX) on line 19 and (\t$indiv1...\t$indivXXX) on line 21 for XXX individuals
##run perl script extractprobes.pl to extract probe intensities from above intensities.txt file
##This will produce "out"

##Edit sepprobe.pl prior to running
##-name of output files (probe_1...probe8)
##-name of input file (out)
##-number of samples (XXX) on lines 63 and 72
##run perl script sepprobe.pl to separate probe intensities for different probes
##This will produce "probe_1" ... "probe_8"

##Edit relint.pl prior to running
##-name of output file (relint1 ... relint4)
##-name of input files (probe_1 & probe_5 ... probe_4 & probe_8)
##-number of samples (XXX) "$w" in line 9
##-number of SNPs (YYY) "$k" in line 39
##run perl script relint.pl to convert probe intensities to relative probe-pair intensities
##This will produce "relint1" ... "relint4"

##import CHP and CEL files of individuals into Genotyping Console
##export genotype data into single file > export.txt

##run following perl commands to find/replace AA/AB/BB to 1/0.5/0
##(it does an in-place edit while creating a .bak backup of original file)

perl -p -i.bak -e s/AA/1/g export.txt
perl -p -i.bak -e s/AB/0.5/g export.txt
perl -p -i.bak -e s/BB/0/g export.txt
perl -p -i.bak -e s/NoCall/NA/g export.txt

##run perl script extractfields.p to remove ProbeSet ID column from exported genotypes calls
##Usage: extractfields.p start stop input_file > output_file (stop character can be increased if many samples are genotyped)
perl extractfields.p 14 250 genotypes.txt > genotypes.txt

##R Script to generate beta values from individual probe files

## x is the individual probe file
##Change ncol based on number of XXX individual samples
x=matrix(scan("relint1"), ncol=XXX)

## y is the genotype calls for all individuals
##Change ncol based on number of XXX individual samples
y=matrix(scan("genotypes"), ncol=XXX, byrow=T)

##Function to calculate beta values
##To be done for each probe file (x)
##change XXX according to number of individual samples "if (sum(is.na(x[i,])) < XXX) {"

n = nrow(x)
coe = matrix(0, n, 3);
nummis = numeric(n);
for (i in 1:n) {
  print(i);
  nummis[i] = sum(is.na(x[i,]));
  if (sum(is.na(x[i,])) < XXX) {
  if (sum(is.na(y[i,])) < XXX) {
    mo = lm(y[i,]~x[i,] + I(x[i,]^2));
    coe[i,] = mo$co;
  }
  }
  else {
    coe[i,1] = NA; coe[i,2] = NA; coe[i,3] = NA;
  }
}

##Write beta values to a file
write(t(coe), "beta_probe1", ncol=3)

##To estimate allele frequency from pooled data (probe intensity)
##from within APT console
apt-cel-extract -o pool1_intensities.txt -d GenomeWideSNP_6.cdf --probeset-ids="SNP list.txt" pool1.CEL
##(all CEL need to be processed separately)
##This will produce "pool1_intensities.txt" ... "pool3_intensities.txt"

##edit extractprobes.pl
##-reduce number of fields detected/extracted
##-name of output file (out_pool1 ... out_pool3)
##-name of input file (pool1_intensities ... pool3_intensities)
##run extractprobes.pl for each of the intensity files
##This will produce "out_pool1" ... "out_pool3"

##edit sepprobe.pl
##-reduce number of NA repeats to 1
##-name of output files (probe1 ... probe8)
##-name of input files (out_pool1 ... out_pool3)
##run sepprobe.pl for each of the extracted intensity files
##This will produce probe1 ...  probe8

##edit relint.pl
##-name of output files (relint1 ... relint4)
##-name of input files(probe1 ... probe8)
##run relint.pl for each probe pair for each of the pool files
##This will produce relint1 ... relint4

##R script to merge and output relative probe intensities
probe1=scan("relint1")
probe2=scan("relint2")
probe3=scan("relint3")
probe4=scan("relint4")
merged=cbind(probe1, probe2, probe3, probe4)
write(t(merged), "relint", ncol=4)

##R script to estimate allele frequencies

##Read beta values for each probe
b1 = read.table("probe1")
b2 = read.table("probe2")
b3 = read.table("probe3")
b4 = read.table("probe4")

##Consolidate beta values
beta0=cbind(b1[,1],b2[,1],b3[,1],b4[,1])
beta1=cbind(b1[,2],b2[,2],b3[,2],b4[,2])
beta2=cbind(b1[,3],b2[,3],b3[,3],b4[,3])

##Read intensity values for each pool
int=read.table("relint")

##Calculate estimated allele frequency
freq = beta0 + beta1 * int + beta2 * int^2

##Write estimated allele frequencies for all 4 probes to a file
write(t(freq), "AF_case1", ncol=4)
