# Supplementary material for: Validation of pooled genotyping on the Affymetrix 500 k and SNP6.0 genotyping platforms using the polynomial-based probe-specific correction
Source: BMC Genet. 2009 Dec 14;10:82. doi: 10.1186/1471-2156-10-82 (PMC2806376; doi:10.1186/1471-2156-10-82)
Supplement: Additional file 1 — Script.zip containing the following Perl and R scripts Scripts.txt – All R scripts, including usage of Perl scripts call.p – Perl script to process genotype calls (500k data set) extractfields.p – Perl script to extract range of columns from data file extractprobes.pl – Perl script to process probe intensities (SNP6.0 data set) field.p – Perl script to extract single column from data file int.p – Perl script to process probe intensities (500k data set) relint.pl – Perl script to process relative intensities (SNP6.0 data set) sepprobe.pl – Perl script to separate probe intensities (SNP6.0 data set) [file 1471-2156-10-82-S1.ZIP › sepprobe.pl]

#Perl Script used in 
#"Validation of pooled genotyping on the Affymetrix 500k and SNP6.0 genotyping platforms using the polynomial-based probe-specific correction"
#by Ramani Anantharaman

#!usr/local/bin/perl

open PROBE_1, ">probe_1";
open PROBE_2, ">probe_2";
open PROBE_3, ">probe_3";
open PROBE_4, ">probe_4";
open PROBE_5, ">probe_5";
open PROBE_6, ">probe_6";
open PROBE_7, ">probe_7";
open PROBE_8, ">probe_8";
	$i_file = join "", "out";
 	open (FILE, $i_file) || die("Could not open file!");
	open (FILE2, $i_file) || die("Could not open file!");
        $k = 0;     	 	  
	@x = <FILE2>;
	$a = "\tNA";
	$b = "\n";
	$l = 0;
	$i = 0;
	@current_snp = ();
	while(<FILE>){
		@y = split;
		@snp[$i] = $y[0];
		$i++;
	}
		while($k<=6000000){
			if ($snp[$k] eq $snp[$k+7]){ 
				print PROBE_1 "@x[$l]";
				$l++;
				print PROBE_2 "@x[$l]";
				$l++;
				print PROBE_3 "@x[$l]";
				$l++;
				print PROBE_4 "@x[$l]";
				$l++;
				print PROBE_5 "@x[$l]";
				$l++;
				print PROBE_6 "@x[$l]";
				$l++;
				print PROBE_7 "@x[$l]";
				$l++;
				print PROBE_8 "@x[$l]";
				$l++;
				$k = $k+8;			
			}
			else{   
				print PROBE_1 "@x[$l]";
				$l++;
				print PROBE_2 "@x[$l]";
				$l++;
				print PROBE_3 "@x[$l]";
				
				print PROBE_4 "$snp[$l]" . $a x XXX . $b;
				$l++;
				print PROBE_5 "@x[$l]";
				$l++;
				print PROBE_6 "@x[$l]";
				$l++;
				print PROBE_7 "@x[$l]";
				
				print PROBE_8 "$snp[$l]" . $a x XXX . $b;
				$l++;
				$k = $k + 6;
			}
	}
close FILE;
close PROBE_1;
close PROBE_2;
close PROBE_3;
close PROBE_4;
close PROBE_5;
close PROBE_6;
close PROBE_7;
close PROBE_8;
